# Supplementary material for: Evaluation of the clinical practice of aminoglycoside use in paediatric patients in Kenya: findings and implications for lower-middle income countries
Source: JAC Antimicrob Resist. 2020 Jan 27;2(1):dlz087. doi: 10.1093/jacamr/dlz087 (PMC8210310; doi:10.1093/jacamr/dlz087)
Supplement: dlz087_Supplementary_Data [file dlz087_supplementary_data.zip]

Archive with 5 entries (5 files):
- Reviewer report 1.docx
- Reviewer report 2.docx
- Reviewer report 3.docx
- Supplementary_Data_I.docx
- Supplementary_Data_II.pdf
